# Supplementary material for: 1,1′-{[1,4-Phenyl­enebis(methyl­ene)]bis­(­oxy)bis­(3,1-phenyl­ene)}diethanone
Source: Acta Crystallogr Sect E Struct Rep Online. 2011 Nov 2;67(Pt 12):o3140. doi: 10.1107/S1600536811045041 (PMC3238815; doi:10.1107/S1600536811045041)
Supplement: Supplementary file 1 [file e-67-o3140-sup1.cif]

##############################################################################
#                                                                            #
# This CIF contains the data in a paper accepted for publication in          #
# Acta Crystallographica Section E. It conforms to the requirements of       #
# Notes for Authors for Acta Crystallographica Section E, and has been       #
# peer reviewed under the auspices of the IUCr Commission on Journals.       #
#                                                                            #
# Full details of the Crystallographic Information File format               #
# are given in the paper "The Crystallographic Information File (CIF):       #
# a New Standard Archive File for Crystallography" by S. R. Hall, F. H.      #
# Allen and I. D. Brown [Acta Cryst. (1991), A47, 655-685].                  #
#                                                                            #
# The current version of the core CIF dictionary is obtainable from          #
# ftp://ftp.iucr.org/pub/cif_core.dic.                                       #
#                                                                            #
# Software is freely available for graphical display of the structure(s)     #
# in this CIF. For information consult the CIF software page                 #
# http://www.iucr.org/resources/cif/software.                                #
#                                                                            #
# This file may be used for bona fide research purposes within the           #
# scientific community so long as proper attribution is given to the journal # 
# article from which it was obtained.                                        #
#                                                                            #
##############################################################################
data_I
_audit_creation_method     SHELXL-97
_chemical_name_systematic
;
1,1'-{[1,4-Phenylenebis(methylene)]bis(oxy)bis(3,1-phenylene)}diethanone
;
_chemical_name_common     ?
_chemical_formula_moiety     'C24 H22 O4'
_chemical_formula_sum     'C24 H22 O4'
_chemical_formula_iupac     'C24 H22 O4'
_chemical_formula_weight     374.42
_chemical_melting_point     ?
_symmetry_cell_setting     monoclinic
_symmetry_space_group_name_H-M     'C 2/m'
_symmetry_space_group_name_Hall     '-C 2y'
loop_
    _symmetry_equiv_pos_as_xyz
    'x, y, z'
    '-x, y, -z'
    'x+1/2, y+1/2, z'
    '-x+1/2, y+1/2, -z'
    '-x, -y, -z'
    'x, -y, z'
    '-x+1/2, -y+1/2, -z'
    'x+1/2, -y+1/2, z'
_cell_length_a     20.6446(9)
_cell_length_b     7.0205(4)
_cell_length_c     6.5523(3)
_cell_angle_alpha     90.00
_cell_angle_beta     93.083(3)
_cell_angle_gamma     90.00
_cell_volume     948.29(8)
_cell_formula_units_Z     2
_cell_measurement_reflns_used     1083
_cell_measurement_theta_min     3.07
_cell_measurement_theta_max     29.48
_cell_measurement_temperature     100(2)
_exptl_crystal_description     Plate
_exptl_crystal_colour     colorless
_exptl_crystal_size_max     0.27
_exptl_crystal_size_mid     0.15
_exptl_crystal_size_min     0.05
_exptl_crystal_density_diffrn     1.311
_exptl_crystal_density_meas     ?
_exptl_crystal_density_method     'not measured'
_exptl_crystal_F_000     396
_exptl_absorpt_coefficient_mu     0.089
_exptl_absorpt_correction_type     multi-scan
_exptl_absorpt_process_details     '(SADABS; Sheldrick, 1996)'
_exptl_absorpt_correction_T_min     0.9765
_exptl_absorpt_correction_T_max     0.9956
_exptl_special_details     ?
_diffrn_ambient_temperature     100(2)
_diffrn_radiation_type     MoK\a
_diffrn_radiation_wavelength     0.71073
_diffrn_radiation_source     'fine-focus sealed tube'
_diffrn_radiation_monochromator     graphite
_diffrn_measurement_device_type     'Bruker APEXII CCD'
_diffrn_measurement_method     '\f and \w'
_diffrn_detector_area_resol_mean     ?
_diffrn_reflns_number     3981
_diffrn_reflns_av_R_equivalents     0.0235
_diffrn_reflns_av_sigmaI/netI     0.0261
_diffrn_reflns_theta_min     3.07
_diffrn_reflns_theta_max     27.00
_diffrn_reflns_theta_full     27.00
_diffrn_measured_fraction_theta_max     0.999
_diffrn_measured_fraction_theta_full     0.999
_diffrn_reflns_limit_h_min     -26
_diffrn_reflns_limit_h_max     25
_diffrn_reflns_limit_k_min     -8
_diffrn_reflns_limit_k_max     8
_diffrn_reflns_limit_l_min     -8
_diffrn_reflns_limit_l_max     8
_refine_special_details
;
Refinement of <i>F</i>^2^ against ALL reflections. The weighted <i>R</i>-factor
<i>wR</i> and goodness of fit <i>S</i> are based on <i>F</i>^2^, conventional
<i>R</i>-factors <i>R</i> are based on <i>F</i>, with <i>F</i> set to zero for
negative <i>F</i>^2^. The threshold expression of <i>F</i>^2^ >
\s(<i>F</i>^2^) is used only for calculating <i>R</i>-factors(gt) <i>etc</i>.
and is not relevant to the choice of reflections for refinement.
<i>R</i>-factors based on <i>F</i>^2^ are statistically about twice as large
as those based on <i>F</i>, and <i>R</i>- factors based on ALL data will be
even larger.
;
_reflns_number_total     1120
_reflns_number_gt     872
_reflns_threshold_expression     I>2sigma(I)
_refine_ls_structure_factor_coef     Fsqd
_refine_ls_matrix_type     full
_refine_ls_R_factor_all     0.0513
_refine_ls_R_factor_gt     0.0395
_refine_ls_wR_factor_gt     0.0994
_refine_ls_wR_factor_ref     0.1067
_refine_ls_goodness_of_fit_ref     1.047
_refine_ls_restrained_S_all     1.047
_refine_ls_number_reflns     1120
_refine_ls_number_parameters     83
_refine_ls_number_restraints     0
_refine_ls_hydrogen_treatment     constr
_refine_ls_weighting_scheme     calc
_refine_ls_weighting_details
         'calc w=1/[\s^2^(Fo^2^)+(0.0450P)^2^+0.5308P] where P=(Fo^2^+2Fc^2^)/3'
_atom_sites_solution_hydrogens     geom
_atom_sites_solution_primary     direct
_atom_sites_solution_secondary     difmap
_refine_ls_shift/su_max     0.000
_refine_ls_shift/su_mean     0.000
_refine_diff_density_max     0.260
_refine_diff_density_min     -0.205
_refine_ls_extinction_method     none
_refine_ls_extinction_coef     ?
loop_
    _atom_type_symbol
    _atom_type_description
    _atom_type_scat_dispersion_real
    _atom_type_scat_dispersion_imag
    _atom_type_scat_source
    'C' 'C' 0.0033 0.0016
                         'International Tables Vol C Tables 4.2.6.8 and 6.1.1.4'
    'H' 'H' 0.0000 0.0000
                         'International Tables Vol C Tables 4.2.6.8 and 6.1.1.4'
    'O' 'O' 0.0106 0.0060
                         'International Tables Vol C Tables 4.2.6.8 and 6.1.1.4'
_computing_data_collection     'APEX2 (Bruker, 2007)'
_computing_cell_refinement     'SAINT (Bruker, 2007)'
_computing_data_reduction     'SAINT (Bruker, 2007)'
_computing_structure_solution     'SHELXS97 (Sheldrick, 2008)'
_computing_structure_refinement     'SHELXL97 (Sheldrick, 2008)'
_computing_molecular_graphics     'X-SEED (Barbour, 2001)'
_computing_publication_material
                 'SHELXL97 (Sheldrick, 2008) and <i>publCIF</i> (Westrip, 2010)'
loop_
    _atom_site_type_symbol
    _atom_site_label
    _atom_site_fract_x
    _atom_site_fract_y
    _atom_site_fract_z
    _atom_site_U_iso_or_equiv
    _atom_site_adp_type
    _atom_site_calc_flag
    _atom_site_refinement_flags
    _atom_site_occupancy
    _atom_site_symmetry_multiplicity
    _atom_site_disorder_assembly
    _atom_site_disorder_group
    O O1 0.09646(6) 0.0000 0.6315(2) 0.0420(4) Uani d S 1 2 . .
    O O2 0.35997(5) 0.0000 0.31330(17) 0.0303(4) Uani d S 1 2 . .
    C C1 0.11430(9) 0.0000 0.2772(3) 0.0379(5) Uani d S 1 2 . .
    H H1A 0.1278 -0.1190 0.2140 0.057 Uiso calc PR 0.50 1 . .
    H H1B 0.1340 0.1082 0.2090 0.057 Uiso calc PR 0.50 1 . .
    H H1C 0.0669 0.0109 0.2635 0.057 Uiso calc PR 0.50 1 . .
    C C2 0.13609(9) 0.0000 0.5003(3) 0.0305(4) Uani d S 1 2 . .
    C C3 0.20700(8) 0.0000 0.5583(3) 0.0266(4) Uani d S 1 2 . .
    C C4 0.22729(9) 0.0000 0.7659(3) 0.0366(5) Uani d S 1 2 . .
    H H4 0.1961 0.0000 0.8674 0.044 Uiso calc SR 1 2 . .
    C C5 0.29237(9) 0.0000 0.8226(3) 0.0383(5) Uani d S 1 2 . .
    H H5 0.3058 0.0000 0.9636 0.046 Uiso calc SR 1 2 . .
    C C6 0.33890(8) 0.0000 0.6764(3) 0.0294(4) Uani d S 1 2 . .
    H H6 0.3838 0.0000 0.7170 0.035 Uiso calc SR 1 2 . .
    C C7 0.31899(8) 0.0000 0.4707(2) 0.0255(4) Uani d S 1 2 . .
    C C8 0.25302(8) 0.0000 0.4124(3) 0.0258(4) Uani d S 1 2 . .
    H H8 0.2396 0.0000 0.2715 0.031 Uiso calc SR 1 2 . .
    C C9 0.42832(8) 0.0000 0.3689(3) 0.0276(4) Uani d S 1 2 . .
    H H9A 0.4399 -0.1144 0.4514 0.033 Uiso d R 1 1 . .
    C C10 0.46469(8) 0.0000 0.1763(3) 0.0258(4) Uani d S 1 2 . .
    C C11 0.48225(6) 0.1701(2) 0.08780(18) 0.0310(3) Uani d . 1 1 . .
    H H11 0.4701 0.2875 0.1468 0.037 Uiso calc R 1 1 . .
loop_
    _atom_site_aniso_label
    _atom_site_aniso_U_11
    _atom_site_aniso_U_22
    _atom_site_aniso_U_33
    _atom_site_aniso_U_12
    _atom_site_aniso_U_13
    _atom_site_aniso_U_23
    O1 0.0241(7) 0.0579(10) 0.0452(8) 0.000 0.0121(6) 0.000
    O2 0.0150(6) 0.0586(9) 0.0174(6) 0.000 0.0014(4) 0.000
    C1 0.0199(9) 0.0522(14) 0.0409(11) 0.000 -0.0038(8) 0.000
    C2 0.0220(9) 0.0336(11) 0.0365(10) 0.000 0.0055(7) 0.000
    C3 0.0210(9) 0.0340(11) 0.0251(9) 0.000 0.0029(7) 0.000
    C4 0.0280(9) 0.0587(14) 0.0239(9) 0.000 0.0088(7) 0.000
    C5 0.0314(10) 0.0656(15) 0.0178(8) 0.000 0.0029(7) 0.000
    C6 0.0210(8) 0.0459(12) 0.0211(8) 0.000 -0.0008(7) 0.000
    C7 0.0220(8) 0.0357(11) 0.0189(8) 0.000 0.0036(6) 0.000
    C8 0.0218(8) 0.0355(11) 0.0199(8) 0.000 -0.0004(6) 0.000
    C9 0.0154(8) 0.0466(12) 0.0206(8) 0.000 -0.0001(6) 0.000
    C10 0.0145(8) 0.0429(12) 0.0200(8) 0.000 -0.0003(6) 0.000
    C11 0.0258(6) 0.0401(8) 0.0274(7) 0.0016(6) 0.0044(5) -0.0037(6)
_geom_special_details
;
All e.s.d.'s (except the e.s.d. in the dihedral angle between two l.s. planes)
are estimated using the full covariance matrix. The cell e.s.d.'s are taken
into account individually in the estimation of e.s.d.'s in distances, angles
and torsion angles; correlations between e.s.d.'s in cell parameters are only
used when they are defined by crystal symmetry. An approximate (isotropic)
treatment of cell e.s.d.'s is used for estimating e.s.d.'s involving l.s.
planes.
;
loop_
    _geom_bond_atom_site_label_1
    _geom_bond_atom_site_label_2
    _geom_bond_site_symmetry_2
    _geom_bond_distance
    _geom_bond_publ_flag
    O1 C2 . 1.218(2) ?
    O2 C7 . 1.3685(19) ?
    O2 C9 . 1.4382(19) ?
    C1 C2 . 1.506(3) ?
    C1 H1A . 0.9800 ?
    C1 H1B . 0.9800 ?
    C1 H1C . 0.9800 ?
    C2 C3 . 1.493(2) ?
    C3 C8 . 1.383(2) ?
    C3 C4 . 1.402(3) ?
    C4 C5 . 1.375(3) ?
    C4 H4 . 0.9500 ?
    C5 C6 . 1.393(2) ?
    C5 H5 . 0.9500 ?
    C6 C7 . 1.388(2) ?
    C6 H6 . 0.9500 ?
    C7 C8 . 1.394(2) ?
    C8 H8 . 0.9500 ?
    C9 C10 . 1.503(2) ?
    C9 H9A . 0.9900 ?
    C10 C11 . 1.3844(16) ?
    C10 C11 6 1.3844(16) ?
    C11 C11 2_655 1.397(2) ?
    C11 H11 . 0.9500 ?
loop_
    _geom_angle_atom_site_label_1
    _geom_angle_atom_site_label_2
    _geom_angle_atom_site_label_3
    _geom_angle_site_symmetry_1
    _geom_angle_site_symmetry_3
    _geom_angle
    _geom_angle_publ_flag
    C7 O2 C9 . . 116.56(12) ?
    C2 C1 H1A . . 109.5 ?
    C2 C1 H1B . . 109.5 ?
    H1A C1 H1B . . 109.5 ?
    C2 C1 H1C . . 109.5 ?
    H1A C1 H1C . . 109.5 ?
    H1B C1 H1C . . 109.5 ?
    O1 C2 C3 . . 120.47(17) ?
    O1 C2 C1 . . 120.54(17) ?
    C3 C2 C1 . . 118.99(16) ?
    C8 C3 C4 . . 119.34(16) ?
    C8 C3 C2 . . 121.66(16) ?
    C4 C3 C2 . . 119.00(16) ?
    C5 C4 C3 . . 119.93(17) ?
    C5 C4 H4 . . 120.0 ?
    C3 C4 H4 . . 120.0 ?
    C4 C5 C6 . . 120.95(17) ?
    C4 C5 H5 . . 119.5 ?
    C6 C5 H5 . . 119.5 ?
    C7 C6 C5 . . 119.27(16) ?
    C7 C6 H6 . . 120.4 ?
    C5 C6 H6 . . 120.4 ?
    O2 C7 C6 . . 124.68(15) ?
    O2 C7 C8 . . 115.34(14) ?
    C6 C7 C8 . . 119.98(15) ?
    C3 C8 C7 . . 120.52(15) ?
    C3 C8 H8 . . 119.7 ?
    C7 C8 H8 . . 119.7 ?
    O2 C9 C10 . . 108.37(13) ?
    O2 C9 H9A . . 110.0 ?
    C10 C9 H9A . . 110.0 ?
    C11 C10 C11 . 6 119.26(16) ?
    C11 C10 C9 . . 120.36(8) ?
    C11 C10 C9 6 . 120.36(8) ?
    C10 C11 C11 . 2_655 120.37(8) ?
    C10 C11 H11 . . 119.8 ?
    C11 C11 H11 2_655 . 119.8 ?
loop_
    _geom_hbond_atom_site_label_D
    _geom_hbond_atom_site_label_H
    _geom_hbond_atom_site_label_A
    _geom_hbond_site_symmetry_A
    _geom_hbond_distance_DH
    _geom_hbond_distance_HA
    _geom_hbond_distance_DA
    _geom_hbond_angle_DHA
    C5 H5 O2 1_556 0.95 2.50 3.435(2) 170
    C11 H11 O1 4_556 0.95 2.54 3.4215(16) 155
    C6 H6 Cg 1_556 0.95 2.95 3.8469(19) 157
loop_
    _iucr_refine_instructions_details
;
TITL 1 in C2/m
CELL 0.71073  20.6446   7.0205   6.5523  90.000  93.083  90.000
ZERR    2.00   0.0009   0.0004   0.0003   0.000   0.003   0.000
LATT 7
SYMM -X, Y, -Z
SFAC C  H  O
UNIT 48  44  8
L.S. 24
OMIT -2 54
OMIT 2 0 0
HTAB C5 O2_$1
HTAB C11 O1_$2
EQIV $1 x,y,1+z
EQIV $2 1/2-x,1/2+y,1-z
ACTA
BOND $H
SIZE 0.05 0.15 0.27
TEMP -173
WGHT    0.045000    0.530800
FVAR       0.15411
O1    3    0.096458    0.000000    0.631527    10.50000    0.02414    0.05791 =
         0.04518    0.00000    0.01210    0.00000
O2    3    0.359967    0.000000    0.313301    10.50000    0.01505    0.05862 =
         0.01738    0.00000    0.00143    0.00000
C1    1    0.114302    0.000000    0.277202    10.50000    0.01993    0.05221 =
         0.04091    0.00000   -0.00375    0.00000
AFIX 137
H1A   2    0.127839   -0.119017    0.213964    10.50000   -1.50000
H1B   2    0.133953    0.108158    0.208992    10.50000   -1.50000
H1C   2    0.066942    0.010859    0.263483    10.50000   -1.50000
AFIX   0
C2    1    0.136086    0.000000    0.500330    10.50000    0.02196    0.03356 =
         0.03645    0.00000    0.00549    0.00000
C3    1    0.207002    0.000000    0.558314    10.50000    0.02096    0.03405 =
         0.02509    0.00000    0.00288    0.00000
C4    1    0.227291    0.000000    0.765946    10.50000    0.02800    0.05873 =
         0.02386    0.00000    0.00883    0.00000
AFIX  43
H4    2    0.196096    0.000000    0.867378    10.50000   -1.20000
AFIX   0
C5    1    0.292373    0.000000    0.822618    10.50000    0.03144    0.06564 =
         0.01784    0.00000    0.00285    0.00000
AFIX  43
H5    2    0.305813    0.000000    0.963580    10.50000   -1.20000
AFIX   0
C6    1    0.338903    0.000000    0.676351    10.50000    0.02105    0.04593 =
         0.02108    0.00000   -0.00084    0.00000
AFIX  43
H6    2    0.383777    0.000000    0.716958    10.50000   -1.20000
AFIX   0
C7    1    0.318991    0.000000    0.470678    10.50000    0.02201    0.03573 =
         0.01888    0.00000    0.00359    0.00000
C8    1    0.253024    0.000000    0.412446    10.50000    0.02185    0.03546 =
         0.01993    0.00000   -0.00044    0.00000
AFIX  43
H8    2    0.239578    0.000000    0.271490    10.50000   -1.20000
AFIX   0
C9    1    0.428319    0.000000    0.368858    10.50000    0.01541    0.04660 =
         0.02063    0.00000   -0.00010    0.00000
AFIX   3
H9A   2    0.439864   -0.114359    0.451413    11.00000   -1.20000
AFIX   0
C10   1    0.464694    0.000000    0.176254    10.50000    0.01449    0.04291 =
         0.01996    0.00000   -0.00030    0.00000
C11   1    0.482249    0.170133    0.087799    11.00000    0.02576    0.04015 =
         0.02739   -0.00368    0.00440    0.00156
AFIX  43
H11   2    0.470089    0.287537    0.146842    11.00000   -1.20000
HKLF 4
REM  sad in C2/m
REM R1 =  0.0395 for    872 Fo > 4sig(Fo)  and  0.0513 for all   1120 data
REM     83 parameters refined using      0 restraints
END
WGHT      0.0442      0.5153
REM Highest difference peak  0.260,  deepest hole -0.205,  1-sigma level  0.036
Q1    1   0.4492  0.0000  0.2706  10.50000  0.05    0.26
Q2    1   0.3288  0.0000  0.5759  10.50000  0.05    0.26
Q3    1   0.1758  0.0000  0.5267  10.50000  0.05    0.22
Q4    1   0.2189  0.0000  0.6531  10.50000  0.05    0.19
;
data_global
_journal_date_recd_electronic     2011-10-24
_journal_date_accepted     2011-10-27
_journal_name_full     'Acta Crystallographica, Section E'
_journal_year     2011
_journal_volume     67
_journal_issue     12
_journal_page_first     o3140
_journal_page_last     o3140
_journal_paper_category     QO
_journal_coeditor_code     IS2798
_publ_contact_author_name     'Hamid Khaledi'
_publ_contact_author_address
;
Department of Chemistry, University of Malaya, 50603 Kuala Lumpur, Malaysia
;
_publ_contact_author_email     'khaledi@siswa.um.edu.my'
_publ_contact_author_fax     '603-79674193'
_publ_contact_author_phone     '603-79674246'
_publ_section_title
;
1,1'-{[1,4-Phenylenebis(methylene)]bis(oxy)bis(3,1-phenylene)}diethanone
;
loop_
    _publ_author_name
    _publ_author_footnote
    _publ_author_address
    'Al-Mohammed, Nassir N. ' .
;
Department of Chemistry, University of Malaya, 50603 Kuala Lumpur, Malaysia
;
    'Alias, Yatimah' .
;
Department of Chemistry, University of Malaya, 50603 Kuala Lumpur, Malaysia
;
    'Abdullah, Zanariah' .
;
Department of Chemistry, University of Malaya, 50603 Kuala Lumpur, Malaysia
;
    'Khaledi, Hamid' .
;
Department of Chemistry, University of Malaya, 50603 Kuala Lumpur, Malaysia
;
