# Supplementary material for: 1,1′-{[1,4-Phenyl­enebis(methyl­ene)]bis­(­oxy)bis­(3,1-phenyl­ene)}diethanone
Source: Acta Crystallogr Sect E Struct Rep Online. 2011 Nov 2;67(Pt 12):o3140. doi: 10.1107/S1600536811045041 (PMC3238815; doi:10.1107/S1600536811045041)
Supplement: Supplementary file 2 [file e-67-o3140-Isup2.hkl]

# 
# h,k,l, Fc-squared, Fo-squared, sigma(Fo-squared) and status flag 
# 
data_I
_shelx_title ' sad in C2/m' 
_shelx_refln_list_code          4 
_shelx_F_calc_maximum      205.64 
_exptl_crystal_F_000       396.00 
_reflns_d_resolution_high  0.7829 
 
loop_ 
 _symmetry_equiv_pos_as_xyz 
 'x, y, z' 
 '-x, y, -z' 
 'x+1/2, y+1/2, z' 
 '-x+1/2, y+1/2, -z' 
 '-x, -y, -z' 
 'x, -y, z' 
 '-x+1/2, -y+1/2, -z' 
 'x+1/2, -y+1/2, z' 
 
_cell_length_a    20.6446 
_cell_length_b     7.0205 
_cell_length_c     6.5523 
_cell_angle_alpha  90.000 
_cell_angle_beta   93.083 
_cell_angle_gamma  90.000 
 
_shelx_F_squared_multiplier     1.000 
 
loop_ 
 _refln_index_h 
 _refln_index_k 
 _refln_index_l 
 _refln_F_squared_calc 
 _refln_F_squared_meas 
 _refln_F_squared_sigma 
 _refln_observed_status 
   4   0   0        5.70        2.65      0.61 o 
   6   0   0       67.99       73.36      2.34 o 
   8   0   0      896.11      831.14     15.93 o 
  10   0   0        5.16        3.09      1.32 o 
  12   0   0      118.37      127.55      7.16 o 
  14   0   0       24.46       24.79      5.89 o 
  16   0   0       68.82       53.44      8.00 o 
  18   0   0      307.09      281.20     11.16 o 
  20   0   0        6.76        6.08      3.58 o 
  22   0   0       54.72       53.36      5.23 o 
  24   0   0        8.55       11.79      5.05 o 
  26   0   0       99.75      120.85     12.21 o 
   1   1   0     1737.09     1645.68     22.73 o 
   3   1   0      347.22      379.29      3.80 o 
   5   1   0     3472.25     3473.24     31.59 o 
   7   1   0      680.24      742.15      7.69 o 
   9   1   0     3917.32     4115.37     40.52 o 
  11   1   0        7.55        3.56      0.83 o 
  13   1   0       83.79       79.32      2.56 o 
  15   1   0       60.25       58.18      2.63 o 
  17   1   0       32.31       32.42      2.21 o 
  19   1   0      181.20      170.00      4.50 o 
  21   1   0       45.06       39.34      3.72 o 
  23   1   0       18.63       27.49      3.40 o 
  25   1   0        4.05        8.16      3.12 o 
   0   2   0    42286.32    42106.49    956.24 o 
   2   2   0     5375.82     5353.99     72.80 o 
   4   2   0     2236.39     2211.30     27.29 o 
   6   2   0      662.84      640.92      7.43 o 
   8   2   0       10.26        5.76      0.99 o 
  10   2   0       45.20       58.84      1.67 o 
  12   2   0      112.13      121.45      2.84 o 
  14   2   0       21.25       17.33      1.58 o 
  16   2   0       11.04        7.61      1.55 o 
  18   2   0       83.30       74.59      4.64 o 
  20   2   0       28.04       29.41      3.39 o 
  22   2   0        1.48        0.42      1.94 o 
  24   2   0       31.37       34.24      3.97 o 
   1   3   0      106.30      118.70      3.36 o 
   3   3   0      549.73      522.20      8.03 o 
   5   3   0       99.93       88.65      2.76 o 
   7   3   0       16.96       12.20      1.10 o 
   9   3   0     2550.48     2633.13     30.48 o 
  11   3   0       69.65       75.18      2.87 o 
  13   3   0       12.02        8.93      1.65 o 
  15   3   0       22.57       18.42      3.07 o 
  17   3   0        0.55       -1.55      1.55 o 
  19   3   0       38.42       40.43      4.76 o 
  21   3   0        1.33        1.97      2.26 o 
  23   3   0       12.46        9.31      3.56 o 
   0   4   0     9639.84     9253.95    156.70 o 
   2   4   0     1011.50      991.89     14.08 o 
   4   4   0      344.55      357.74      7.77 o 
   6   4   0       93.25       89.48      3.90 o 
   8   4   0       10.41        9.94      1.39 o 
  10   4   0       12.11       16.03      1.71 o 
  12   4   0       39.12       36.30      2.53 o 
  14   4   0        1.22        2.08      1.77 o 
  16   4   0        9.14        5.84      2.32 o 
  18   4   0       56.81       59.15      5.80 o 
  20   4   0        9.94       11.39      3.64 o 
  22   4   0        0.03        4.21      4.63 o 
   1   5   0      107.44       96.79      2.87 o 
   3   5   0       16.77       16.01      1.69 o 
   5   5   0      297.29      300.24      6.20 o 
   7   5   0      131.03      129.73      5.37 o 
   9   5   0      428.24      411.72      8.66 o 
  11   5   0        4.81        1.80      1.57 o 
  13   5   0       19.58       14.74      2.01 o 
  15   5   0        0.09       -1.77      1.77 o 
  17   5   0        2.94        8.47      3.03 o 
  19   5   0       69.38       60.76      6.47 o 
  21   5   0       15.32       16.62      8.21 o 
   0   6   0     3394.95     3405.35     50.79 o 
   2   6   0       22.44       22.46      3.41 o 
   4   6   0        1.04        1.77      1.73 o 
   6   6   0       13.17        9.07      2.34 o 
   8   6   0       53.59       55.28      4.25 o 
  10   6   0        0.80        0.50      1.52 o 
  12   6   0        2.83        2.64      2.26 o 
  14   6   0        0.22       -1.91      1.91 o 
  16   6   0        4.66        7.49      2.90 o 
  18   6   0       58.75       61.03      5.65 o 
   1   7   0       29.91       23.67      2.48 o 
   3   7   0       12.75        8.91      1.93 o 
   5   7   0       62.38       62.27      4.24 o 
   7   7   0       10.82       11.15      2.81 o 
   9   7   0      161.23      176.86      8.20 o 
  11   7   0        3.91       -1.28      2.26 o 
  13   7   0        3.59        4.80      2.65 o 
  15   7   0        4.50        2.47      2.95 o 
   0   8   0      488.02      530.98     29.26 o 
   2   8   0       86.64       85.04      6.11 o 
   4   8   0       25.57       33.08      5.32 o 
   6   8   0        9.12        5.78      2.57 o 
   8   8   0        0.45       -0.46      2.24 o 
  10   8   0        8.83        8.67      3.07 o 
 -26   0   1      261.24      319.59     16.84 o 
 -24   0   1      170.84      201.47     16.63 o 
 -22   0   1      130.68      130.95      7.89 o 
 -20   0   1      135.85      141.63      6.69 o 
 -18   0   1        0.92       -1.62      1.62 o 
 -16   0   1      742.02      743.75     16.52 o 
 -14   0   1      575.11      614.12     13.84 o 
 -12   0   1       57.87       65.05      3.24 o 
 -10   0   1       42.56       48.14      5.99 o 
  -8   0   1        0.58       -0.79      0.79 o 
  -6   0   1        0.00        1.19      0.79 o 
  -4   0   1      904.85      881.88     16.30 o 
  -2   0   1     1505.24     1399.18     19.72 o 
   0   0   1     6282.53     6022.98     82.66 o 
   2   0   1     9341.38     9446.12    111.81 o 
   4   0   1    12772.42    12637.84    296.43 o 
   6   0   1     4639.47     4895.05     82.47 o 
   8   0   1      304.47      351.40      8.34 o 
  10   0   1     1032.53     1143.44     22.03 o 
  12   0   1      281.51      314.22     16.63 o 
  14   0   1      167.22      166.34      6.55 o 
  16   0   1        7.64        8.22      1.94 o 
  18   0   1      102.88       69.80      5.50 o 
  20   0   1      786.98      684.66     17.56 o 
  22   0   1        0.52        3.16      2.68 o 
  24   0   1       14.09       11.79      5.05 o 
 -25   1   1       39.80       39.27      5.04 o 
 -23   1   1       37.01       47.71      3.61 o 
 -21   1   1       20.85       19.34      2.47 o 
 -19   1   1      125.03      116.79      4.37 o 
 -17   1   1     2193.94     2203.08     23.93 o 
 -15   1   1      197.90      189.62      3.90 o 
 -13   1   1       79.28       77.65      2.43 o 
 -11   1   1       11.89       12.61      1.09 o 
  -9   1   1       34.23       35.81      1.47 o 
  -7   1   1        8.51        8.35      0.87 o 
  -5   1   1        1.33        2.15      0.96 o 
  -3   1   1     1935.55     1880.11     20.25 o 
  -1   1   1     1083.69     1189.59     13.07 o 
   1   1   1      229.22      232.42      3.34 o 
   3   1   1     4569.81     4659.74     44.93 o 
   5   1   1       69.16       91.54      1.47 o 
   7   1   1        0.56        0.54      0.50 o 
   9   1   1     7029.52     7455.92     71.90 o 
  11   1   1      119.44      159.05      3.33 o 
  13   1   1      362.60      400.22      6.43 o 
  15   1   1      157.45      163.67      3.62 o 
  17   1   1       20.50       25.60      2.02 o 
  19   1   1       38.66       34.19      2.89 o 
  21   1   1       26.61       18.23      2.90 o 
  23   1   1        0.01       -1.33      2.10 o 
  25   1   1       91.87       77.31      8.00 o 
 -24   2   1       10.64       23.69      4.47 o 
 -22   2   1        0.02       -1.32      1.91 o 
 -20   2   1      478.72      479.59      9.52 o 
 -18   2   1      170.07      170.92      4.61 o 
 -16   2   1      142.05      133.83      3.95 o 
 -14   2   1       63.12       62.66      2.63 o 
 -12   2   1       13.50       13.85      1.16 o 
 -10   2   1        6.61       10.31      1.33 o 
  -8   2   1       15.21       15.84      2.12 o 
  -6   2   1       56.01       63.14      2.75 o 
  -4   2   1       11.19        7.09      1.10 o 
  -2   2   1       98.36       87.43      1.70 o 
   0   2   1    10259.91    10262.47     97.85 o 
   2   2   1      782.64      830.81      9.23 o 
   4   2   1     1173.33     1108.87     13.27 o 
   6   2   1       13.54       16.48      0.94 o 
   8   2   1      466.42      435.22      5.14 o 
  10   2   1        9.85       13.72      0.94 o 
  12   2   1      867.81      905.05      9.88 o 
  14   2   1        2.71        2.98      0.96 o 
  16   2   1        2.41        4.18      1.43 o 
  18   2   1       85.02       79.54      9.05 o 
  20   2   1      543.18      481.69     14.59 o 
  22   2   1        6.66        5.08      2.34 o 
  24   2   1       57.26       55.09      5.08 o 
 -23   3   1      188.60      172.08      8.93 o 
 -21   3   1      169.14      168.88     18.11 o 
 -19   3   1      373.39      368.21      7.77 o 
 -17   3   1      692.30      697.50     10.14 o 
 -15   3   1      447.65      468.95      8.45 o 
 -13   3   1        7.13       10.74      1.54 o 
 -11   3   1        3.89        3.54      1.62 o 
  -9   3   1       29.06       28.43      2.53 o 
  -7   3   1      144.82      152.87      4.53 o 
  -5   3   1      270.90      303.89      5.14 o 
  -3   3   1     1435.75     1451.05     20.66 o 
  -1   3   1        3.19        3.70      0.93 o 
   1   3   1      231.31      227.04      4.43 o 
   3   3   1       59.49       54.66      2.20 o 
   5   3   1      436.61      425.97      7.13 o 
   7   3   1      494.02      493.43     11.87 o 
   9   3   1     1198.72     1186.04     13.38 o 
  11   3   1      555.43      598.89      7.54 o 
  13   3   1      462.54      438.46      8.34 o 
  15   3   1      195.62      198.46     10.53 o 
  17   3   1        0.01        1.05      2.08 o 
  19   3   1       23.09       22.35      3.87 o 
  21   3   1        5.78        1.26      2.63 o 
  23   3   1        8.81        7.62      3.34 o 
 -22   4   1        0.26       -2.93      2.93 o 
 -20   4   1      246.77      230.36     13.47 o 
 -18   4   1       87.23       87.25      4.40 o 
 -16   4   1       93.88       93.03      4.22 o 
 -14   4   1       30.26       31.76      2.51 o 
 -12   4   1        1.36        0.87      1.22 o 
 -10   4   1       25.06       29.42      2.43 o 
  -8   4   1       22.28       21.84      2.41 o 
  -6   4   1       26.57       34.70      2.75 o 
  -4   4   1       13.10        8.56      1.27 o 
  -2   4   1        3.99        4.28      1.04 o 
   0   4   1     2196.41     2284.03     29.09 o 
   2   4   1      580.99      600.53     10.15 o 
   4   4   1      467.67      440.84      7.77 o 
   6   4   1        9.84        7.45      1.36 o 
   8   4   1      121.32      116.54      3.80 o 
  10   4   1       15.21       12.84      2.98 o 
  12   4   1      314.83      325.32      8.79 o 
  14   4   1        0.64        0.78      3.37 o 
  16   4   1        2.59       -0.42      2.38 o 
  18   4   1       57.18       58.24      5.93 o 
  20   4   1      292.91      277.20     18.95 o 
  22   4   1        1.92        2.53      3.28 o 
 -21   5   1        2.79        2.96      3.54 o 
 -19   5   1       34.35       32.86      4.38 o 
 -17   5   1      594.21      644.35     20.66 o 
 -15   5   1       93.76       95.01      4.51 o 
 -13   5   1       43.74       47.76      3.55 o 
 -11   5   1        8.02        5.22      1.55 o 
  -9   5   1        0.02       -0.17      1.34 o 
  -7   5   1        0.17        0.50      1.62 o 
  -5   5   1        2.48        3.56      1.92 o 
  -3   5   1       56.28       65.85      4.13 o 
  -1   5   1      172.97      163.90      4.36 o 
   1   5   1       53.65       56.51      3.52 o 
   3   5   1      298.00      295.00      6.85 o 
   5   5   1       16.78       18.99      1.98 o 
   7   5   1        1.39        1.68      1.31 o 
   9   5   1      890.23      861.08     14.13 o 
  11   5   1       34.69       25.89      4.51 o 
  13   5   1       27.73       28.30      5.68 o 
  15   5   1       13.26        9.38      3.12 o 
  17   5   1        1.35       -0.40      3.58 o 
  19   5   1       13.26       11.16      3.87 o 
  21   5   1        8.65       14.07      4.31 o 
 -18   6   1        0.28       -0.68      2.94 o 
 -16   6   1      138.13      139.07      8.00 o 
 -14   6   1       51.57       47.75      3.49 o 
 -12   6   1        3.60        1.91      1.96 o 
 -10   6   1        6.87        2.28      2.16 o 
  -8   6   1        0.14       -2.05      2.76 o 
  -6   6   1        1.75        2.23      2.07 o 
  -4   6   1       40.69       34.24      4.31 o 
  -2   6   1       83.91       69.49      7.05 o 
   0   6   1      246.31      262.57      5.74 o 
   2   6   1      479.24      485.64      8.45 o 
   4   6   1      411.64      418.48      8.74 o 
   6   6   1      173.39      166.38      5.13 o 
   8   6   1       12.38       10.67      2.06 o 
  10   6   1       90.11      101.04      5.90 o 
  12   6   1       14.68       14.66      2.99 o 
  14   6   1       13.93        7.20      6.04 o 
  16   6   1        0.02        2.53      2.98 o 
  18   6   1       33.10       33.89      5.45 o 
 -15   7   1       40.51       56.82      9.04 o 
 -13   7   1       21.50       17.99      3.14 o 
 -11   7   1       14.41        9.21      2.61 o 
  -9   7   1        0.02       -0.14      2.34 o 
  -7   7   1        0.14       -0.42      2.58 o 
  -5   7   1        5.18        4.54      2.66 o 
  -3   7   1       27.99       25.81      3.64 o 
  -1   7   1       20.28       13.08      2.56 o 
   1   7   1       11.37       11.27      3.22 o 
   3   7   1       69.45       71.08      4.24 o 
   5   7   1        9.96        7.15      1.89 o 
   7   7   1        1.00        3.16      1.96 o 
   9   7   1      246.22      250.32      7.40 o 
  11   7   1       19.33       25.69      3.63 o 
  13   7   1        9.00        8.28      2.92 o 
  15   7   1        4.98        6.24      2.97 o 
 -10   8   1        0.29        3.32      2.56 o 
  -8   8   1        0.01       -1.35      2.60 o 
  -6   8   1       18.40       18.71      5.90 o 
  -4   8   1        1.28        1.70      4.13 o 
  -2   8   1        1.23        0.00      2.75 o 
   0   8   1      224.41      268.34     14.91 o 
   2   8   1       23.24       22.83      7.02 o 
   4   8   1        9.11       13.94      3.21 o 
   6   8   1        1.32        1.38      2.14 o 
   8   8   1       13.62       11.85      2.78 o 
  10   8   1        0.01        1.68      2.32 o 
 -24   0   2       34.16       37.64      4.91 o 
 -22   0   2       16.34       15.24      3.34 o 
 -20   0   2       80.37       93.63      5.22 o 
 -18   0   2      442.91      428.12     14.91 o 
 -16   0   2      697.11      679.13     23.11 o 
 -14   0   2      365.03      365.43     20.42 o 
 -12   0   2       58.81       72.10      4.04 o 
 -10   0   2      179.82      161.13      4.57 o 
  -8   0   2     5552.07     6115.80     86.46 o 
  -6   0   2        0.01       -0.42      0.69 o 
  -4   0   2      115.14      116.52      3.10 o 
  -2   0   2     1979.92     1940.51     27.73 o 
   0   0   2      523.51      558.51      9.23 o 
   2   0   2     1162.03     1061.87     13.83 o 
   4   0   2     1341.50     1401.76     20.98 o 
   6   0   2     1116.05     1116.98     17.25 o 
   8   0   2     1336.59     1354.57     36.63 o 
  10   0   2     1048.43     1051.22     21.44 o 
  12   0   2      960.04     1047.41     21.73 o 
  14   0   2      168.37      175.38     10.95 o 
  16   0   2        9.32        4.01      2.22 o 
  18   0   2       17.09       10.77      2.26 o 
  20   0   2       79.64       64.99      5.29 o 
  22   0   2        3.17        0.45      3.16 o 
  24   0   2       21.22       18.11      5.89 o 
 -25   1   2       45.09       46.77      5.57 o 
 -23   1   2       51.91       64.04      4.85 o 
 -21   1   2       13.82       12.26      2.14 o 
 -19   1   2        5.08        4.17      1.44 o 
 -17   1   2     2572.25     2564.76     30.36 o 
 -15   1   2      896.78      878.11     11.10 o 
 -13   1   2      783.69      779.29     12.11 o 
 -11   1   2        7.09        5.78      0.96 o 
  -9   1   2      224.83      213.28      4.02 o 
  -7   1   2     1370.77     1504.42     17.53 o 
  -5   1   2        4.15        5.49      0.63 o 
  -3   1   2       71.77       77.84      2.31 o 
  -1   1   2      213.88      209.54      3.17 o 
   1   1   2      858.45      845.46      9.42 o 
   3   1   2     1920.45     1864.22     20.84 o 
   5   1   2        7.67       11.42      1.08 o 
   7   1   2       22.76       10.43      1.26 o 
   9   1   2       85.85       90.28      3.03 o 
  11   1   2     1853.18     1916.71     20.35 o 
  13   1   2      338.11      361.10      7.24 o 
  15   1   2       47.31       37.61      2.43 o 
  17   1   2       31.75       27.28      2.35 o 
  19   1   2       46.73       43.06      2.96 o 
  21   1   2        2.42        3.53      1.96 o 
  23   1   2       27.73       28.12      5.93 o 
  25   1   2        1.83       -1.72      2.50 o 
 -24   2   2      147.58      162.69      7.36 o 
 -22   2   2      164.46      177.96      6.50 o 
 -20   2   2        7.93        8.10      2.20 o 
 -18   2   2       43.33       43.28      2.72 o 
 -16   2   2     1428.77     1457.96     17.39 o 
 -14   2   2        0.03        0.87      1.00 o 
 -12   2   2      108.70      110.19      2.73 o 
 -10   2   2       40.85       47.70      2.53 o 
  -8   2   2     1719.67     1845.53     23.71 o 
  -6   2   2      168.58      182.93      5.04 o 
  -4   2   2       79.99       64.64      3.35 o 
  -2   2   2      573.44      512.62      6.07 o 
   0   2   2      980.51      992.52     11.87 o 
   2   2   2     2569.60     2551.26     31.63 o 
   4   2   2        3.38        1.45      1.07 o 
   6   2   2        6.09        5.37      0.86 o 
   8   2   2       23.91       26.09      1.69 o 
  10   2   2        8.24        6.60      1.17 o 
  12   2   2       21.75       32.14      2.25 o 
  14   2   2       19.61       21.75      1.92 o 
  16   2   2       69.28       75.78      3.45 o 
  18   2   2      144.18      127.09      6.69 o 
  20   2   2       12.88       11.81      6.74 o 
  22   2   2        8.81        7.05      5.68 o 
  24   2   2       13.71       12.89      3.28 o 
 -23   3   2        2.07       -1.92      2.26 o 
 -21   3   2       37.69       41.56      3.78 o 
 -19   3   2       77.48       83.91      4.35 o 
 -17   3   2     2739.97     2727.62     33.71 o 
 -15   3   2      140.26      140.67      4.93 o 
 -13   3   2       43.03       39.83      3.77 o 
 -11   3   2      156.11      165.43      4.18 o 
  -9   3   2      456.09      439.25     11.74 o 
  -7   3   2      433.93      474.68      7.68 o 
  -5   3   2        1.54        0.30      0.90 o 
  -3   3   2       96.20       95.67      2.13 o 
  -1   3   2       55.09       78.49      1.83 o 
   1   3   2     1437.78     1500.35     16.20 o 
   3   3   2      131.69      107.56      3.83 o 
   5   3   2      251.42      258.03      4.64 o 
   7   3   2      373.31      338.35      6.15 o 
   9   3   2      120.02      123.85      3.34 o 
  11   3   2      322.92      311.33      5.83 o 
  13   3   2        0.32       -0.16      1.07 o 
  15   3   2      270.91      276.74     12.83 o 
  17   3   2       13.26       14.50      3.41 o 
  19   3   2      115.73      119.34     12.84 o 
  21   3   2       13.87       18.53      4.01 o 
  23   3   2       27.85       22.70      4.74 o 
 -22   4   2       91.37       92.74      8.09 o 
 -20   4   2        3.82        1.80      1.98 o 
 -18   4   2       29.92       32.95      2.98 o 
 -16   4   2      715.39      724.77     12.22 o 
 -14   4   2        0.03        0.04      1.50 o 
 -12   4   2       30.98       27.74      3.06 o 
 -10   4   2        6.45        2.85      3.35 o 
  -8   4   2      614.45      599.91     15.15 o 
  -6   4   2       49.34       50.86      2.22 o 
  -4   4   2        0.18       -0.74      1.43 o 
  -2   4   2       60.65       50.67      1.72 o 
   0   4   2      200.93      201.67      3.73 o 
   2   4   2      732.25      730.28      9.26 o 
   4   4   2        0.71       -0.61      0.77 o 
   6   4   2        2.65        1.06      0.90 o 
   8   4   2       73.83       72.83      3.14 o 
  10   4   2       21.32       19.27      1.99 o 
  12   4   2       13.03       16.74      3.12 o 
  14   4   2        1.76       -1.92      1.92 o 
  16   4   2       22.75       27.03      5.89 o 
  18   4   2       98.42       88.86      7.25 o 
  20   4   2        6.66        4.39      3.41 o 
  22   4   2        2.83        0.27      4.00 o 
 -21   5   2        7.72        4.74      3.22 o 
 -19   5   2        6.80        6.91      2.29 o 
 -17   5   2      675.37      709.63     12.65 o 
 -15   5   2      316.22      326.22      7.66 o 
 -13   5   2      123.35      124.23      5.55 o 
 -11   5   2        0.02       -1.15      1.61 o 
  -9   5   2       39.63       55.83      7.88 o 
  -7   5   2      224.89      210.98      8.48 o 
  -5   5   2        3.06        3.99      1.67 o 
  -3   5   2        1.34       -0.29      1.01 o 
  -1   5   2        2.65        2.24      1.03 o 
   1   5   2      115.38      101.28      4.48 o 
   3   5   2      247.04      232.31      4.97 o 
   5   5   2        4.15        4.15      1.22 o 
   7   5   2        7.50       10.16      1.82 o 
   9   5   2       24.26       23.60      2.53 o 
  11   5   2      507.77      501.09     20.63 o 
  13   5   2       47.28       57.65      5.50 o 
  15   5   2        7.06       17.44      3.84 o 
  17   5   2       12.04        7.58      3.28 o 
  19   5   2       13.36       10.11      3.57 o 
 -18   6   2       90.02       90.74      7.02 o 
 -16   6   2       96.38      107.79      5.73 o 
 -14   6   2       44.25       44.94      3.56 o 
 -12   6   2       15.22        9.29      2.41 o 
 -10   6   2       21.06       23.79      3.30 o 
  -8   6   2      307.06      275.81     10.71 o 
  -6   6   2        7.90       17.04      3.41 o 
  -4   6   2        0.07       -0.06      2.32 o 
  -2   6   2       26.65       29.72      4.42 o 
   0   6   2        0.06        1.22      1.71 o 
   2   6   2       62.80       61.92      3.02 o 
   4   6   2       66.44       71.06      3.46 o 
   6   6   2       63.18       69.54      6.50 o 
   8   6   2      177.24      173.76      5.61 o 
  10   6   2      113.73      106.61      5.34 o 
  12   6   2       86.73       96.10      5.99 o 
  14   6   2       43.04       48.00      6.53 o 
  16   6   2        6.99       14.96      4.01 o 
  18   6   2       13.98       12.05      3.84 o 
 -15   7   2      102.95      106.79      6.81 o 
 -13   7   2       23.34       29.42      4.13 o 
 -11   7   2        0.43       -2.33      2.33 o 
  -9   7   2        2.89       -0.08      4.19 o 
  -7   7   2       87.75       86.94     10.32 o 
  -5   7   2        0.33       -0.05      2.63 o 
  -3   7   2        1.84        1.60      2.74 o 
  -1   7   2        0.00       -0.89      2.63 o 
   1   7   2       31.10       35.20      4.02 o 
   3   7   2       43.17       42.02      6.23 o 
   5   7   2        0.63        0.70      2.05 o 
   7   7   2        4.63        1.60      1.94 o 
   9   7   2        4.57        6.69      2.30 o 
  11   7   2      171.97      158.70      6.30 o 
  13   7   2        4.98        9.27      4.47 o 
 -10   8   2        0.36       -1.24      3.05 o 
  -8   8   2       44.94       54.92      5.47 o 
  -6   8   2        9.53        7.31      3.22 o 
  -4   8   2        0.39       -2.80      3.58 o 
  -2   8   2        0.10       -2.54      2.54 o 
   0   8   2        1.02        3.92      2.90 o 
   2   8   2       74.27       92.21     11.79 o 
   4   8   2        0.76        4.63      5.47 o 
   6   8   2        4.28        8.42      5.47 o 
   8   8   2        1.93       -2.95      2.95 o 
 -24   0   3        9.35        5.47      5.05 o 
 -22   0   3       81.34       86.74     10.11 o 
 -20   0   3       60.26       59.37      7.16 o 
 -18   0   3        1.38        1.89      2.08 o 
 -16   0   3      160.97      184.87      7.94 o 
 -14   0   3        0.42       -0.03      1.40 o 
 -12   0   3        4.44        9.43      1.49 o 
 -10   0   3       88.65       92.82      3.11 o 
  -8   0   3      377.25      436.88      8.61 o 
  -6   0   3     1004.16     1063.94     16.98 o 
  -4   0   3     3975.42     4182.87     58.78 o 
  -2   0   3      810.41      826.14     15.29 o 
   0   0   3        3.24       11.62      1.33 o 
   2   0   3     2341.59     2483.78     31.25 o 
   4   0   3      787.86      848.68     12.00 o 
   6   0   3        2.13        1.73      1.08 o 
   8   0   3       84.71       69.39      2.93 o 
  10   0   3       34.99       32.35      5.58 o 
  12   0   3     2348.47     2148.33     69.48 o 
  14   0   3      133.13      133.83      6.40 o 
  16   0   3       57.88       51.33      4.91 o 
  18   0   3      150.23      155.11     11.16 o 
  20   0   3      316.08      342.11     16.82 o 
  22   0   3        4.04        1.69      2.41 o 
  24   0   3       74.31       92.20      6.47 o 
 -23   1   3       12.82       10.83      6.78 o 
 -21   1   3        2.33        2.65      1.93 o 
 -19   1   3      286.47      287.85      8.52 o 
 -17   1   3      182.56      183.30      7.03 o 
 -15   1   3      474.49      462.38      7.88 o 
 -13   1   3      233.32      242.37      5.00 o 
 -11   1   3       38.28       40.53      2.84 o 
  -9   1   3      580.45      624.89      7.96 o 
  -7   1   3      360.79      417.82      5.64 o 
  -5   1   3     1287.00     1366.22     18.73 o 
  -3   1   3        4.11        9.17      1.08 o 
  -1   1   3       10.72       13.65      1.08 o 
   1   1   3       39.26       46.06      1.62 o 
   3   1   3     2476.05     2570.36     26.34 o 
   5   1   3      293.92      295.88      3.88 o 
   7   1   3     1202.06     1163.17     16.63 o 
   9   1   3        1.80        1.61      1.12 o 
  11   1   3     1522.72     1406.80     17.84 o 
  13   1   3     1493.77     1444.59     18.55 o 
  15   1   3      361.24      358.53      7.07 o 
  17   1   3       68.61       68.27      3.65 o 
  19   1   3       18.41       22.74      3.75 o 
  21   1   3        0.99        2.43      1.84 o 
  23   1   3        1.11        1.91      2.35 o 
 -24   2   3        0.31        1.45      2.24 o 
 -22   2   3        9.74        8.34      2.65 o 
 -20   2   3        0.62       -1.59      1.59 o 
 -18   2   3       95.93       92.79      4.94 o 
 -16   2   3        2.93        1.80      2.16 o 
 -14   2   3      197.59      190.85      6.87 o 
 -12   2   3      197.99      182.46      6.05 o 
 -10   2   3      101.64      100.34      2.81 o 
  -8   2   3     1305.31     1344.41     23.91 o 
  -6   2   3       54.50       63.04      2.71 o 
  -4   2   3     1043.54     1037.54     13.10 o 
  -2   2   3       37.84       35.16      1.44 o 
   0   2   3       60.80       46.59      2.20 o 
   2   2   3     1326.13     1316.27     15.92 o 
   4   2   3     1074.24     1133.77     12.72 o 
   6   2   3      200.03      207.07      4.14 o 
   8   2   3       75.76       79.55      3.70 o 
  10   2   3      512.00      493.27      7.35 o 
  12   2   3      688.72      687.13      9.58 o 
  14   2   3       14.77       13.45      1.83 o 
  16   2   3       30.69       34.56      2.71 o 
  18   2   3        0.76        0.32      1.43 o 
  20   2   3       62.82       73.26      5.67 o 
  22   2   3       62.09       75.29      7.15 o 
 -23   3   3        0.27       -0.02      2.40 o 
 -21   3   3       54.13       55.95      4.00 o 
 -19   3   3       16.35       13.57      2.49 o 
 -17   3   3        0.50       -0.72      1.61 o 
 -15   3   3      913.41      928.63     18.51 o 
 -13   3   3      669.69      637.98     13.60 o 
 -11   3   3      117.48      117.38      5.19 o 
  -9   3   3       20.21       28.17      2.99 o 
  -7   3   3      698.92      718.53     11.38 o 
  -5   3   3      117.44      125.41      3.77 o 
  -3   3   3       65.37       63.36      2.93 o 
  -1   3   3        0.07        1.26      0.72 o 
   1   3   3       14.37       17.39      1.33 o 
   3   3   3     1502.40     1521.78     21.58 o 
   5   3   3        0.07       -0.77      0.93 o 
   7   3   3       97.19       81.68      4.86 o 
   9   3   3      154.21      157.22      3.79 o 
  11   3   3     1708.39     1697.12     19.54 o 
  13   3   3      397.21      407.37      6.99 o 
  15   3   3       19.49       20.44      2.17 o 
  17   3   3        3.87        3.84      2.32 o 
  19   3   3       14.45        9.70      2.97 o 
  21   3   3       50.10       59.17      6.69 o 
 -22   4   3       12.83       19.84      3.06 o 
 -20   4   3        0.04       -1.85      1.92 o 
 -18   4   3       59.56       54.35      4.25 o 
 -16   4   3        1.09        1.36      1.85 o 
 -14   4   3       95.87       89.30      5.41 o 
 -12   4   3       87.01       79.08      6.23 o 
 -10   4   3       31.44       32.71      3.30 o 
  -8   4   3      462.86      467.12     10.93 o 
  -6   4   3       51.93       50.46      3.72 o 
  -4   4   3      344.29      329.64      5.92 o 
  -2   4   3       12.40        8.28      1.99 o 
   0   4   3        9.74        9.87      1.26 o 
   2   4   3      403.72      389.78      7.30 o 
   4   4   3      461.77      499.43      9.01 o 
   6   4   3       73.67       83.68      3.80 o 
   8   4   3       29.20       25.51      2.49 o 
  10   4   3      195.80      188.71      4.93 o 
  12   4   3      404.16      414.41      7.90 o 
  14   4   3        1.10        1.40      1.71 o 
  16   4   3        6.67        2.53      1.97 o 
  18   4   3        4.59        4.45      4.21 o 
  20   4   3       38.66       50.11      6.10 o 
 -19   5   3       70.27       81.05      6.00 o 
 -17   5   3       95.49       98.91      7.65 o 
 -15   5   3      118.07      103.20      5.68 o 
 -13   5   3       29.44       33.60      3.87 o 
 -11   5   3        7.07        5.16      2.34 o 
  -9   5   3      154.24      156.73      6.38 o 
  -7   5   3       44.06       45.17      4.59 o 
  -5   5   3      179.86      177.33     10.04 o 
  -3   5   3        0.16        3.46      1.53 o 
  -1   5   3        2.02        0.54      1.24 o 
   1   5   3       24.39       25.21      2.43 o 
   3   5   3      303.70      309.40      6.82 o 
   5   5   3       33.48       35.75      3.63 o 
   7   5   3      143.73      144.21      4.86 o 
   9   5   3        3.25        5.35      1.82 o 
  11   5   3      333.60      328.38      8.28 o 
  13   5   3      517.78      542.30     13.09 o 
  15   5   3      110.37      138.89      7.43 o 
  17   5   3       33.73       40.90      4.67 o 
  19   5   3       11.50        7.83      3.32 o 
 -16   6   3       38.08       50.28      4.19 o 
 -14   6   3        0.93       -2.26      2.26 o 
 -12   6   3        1.03        0.38      2.37 o 
 -10   6   3       19.34       16.20      3.03 o 
  -8   6   3       17.07       20.56      3.22 o 
  -6   6   3      124.09      104.30      7.72 o 
  -4   6   3      152.20      153.95      8.02 o 
  -2   6   3       31.63       23.40      4.14 o 
   0   6   3        2.37        2.75      2.52 o 
   2   6   3      165.38      165.69      7.79 o 
   4   6   3       62.67       71.71      6.05 o 
   6   6   3        0.00       -1.52      2.11 o 
   8   6   3        4.80        8.46      2.50 o 
  10   6   3        1.84        0.60      2.04 o 
  12   6   3      341.59      362.25     10.65 o 
  14   6   3       26.50       31.06      4.19 o 
  16   6   3       16.02       11.28      3.53 o 
 -13   7   3       10.86       13.90      4.27 o 
 -11   7   3        0.04       -2.11      2.98 o 
  -9   7   3       32.27       31.35      5.04 o 
  -7   7   3       12.77       13.24      3.95 o 
  -5   7   3       73.86       78.33      7.29 o 
  -3   7   3        2.14        1.47      2.98 o 
  -1   7   3        4.85        5.11      3.03 o 
   1   7   3        4.45        1.68      3.79 o 
   3   7   3      102.16      107.37     12.21 o 
   5   7   3        5.47        3.72      2.82 o 
   7   7   3       29.08       37.56      9.68 o 
   9   7   3        2.16        2.32      2.98 o 
  11   7   3      135.56      141.81     10.07 o 
  -6   8   3        7.56        5.61      3.82 o 
  -4   8   3        3.85       11.02      4.31 o 
  -2   8   3        3.18        0.53      3.41 o 
   0   8   3        3.81        0.00      4.63 o 
   2   8   3       34.63       21.47      6.74 o 
   4   8   3       34.28       46.74      9.26 o 
   6   8   3        8.60       10.53      6.32 o 
 -22   0   4       10.22       16.84      6.32 o 
 -20   0   4       56.51       58.11      8.42 o 
 -18   0   4       10.97       14.11      3.57 o 
 -16   0   4      263.02      223.18      9.51 o 
 -14   0   4        0.42        0.13      1.28 o 
 -12   0   4      202.53      177.34      4.80 o 
 -10   0   4      329.43      335.50      7.93 o 
  -8   0   4        0.10        0.82      1.00 o 
  -6   0   4      628.55      611.20     11.38 o 
  -4   0   4      367.84      365.17     10.74 o 
  -2   0   4      544.78      567.08     11.01 o 
   0   0   4      132.58      114.97      3.87 o 
   2   0   4      802.49      888.88     13.12 o 
   4   0   4       32.39       28.88      1.89 o 
   6   0   4       20.04       30.19      3.64 o 
   8   0   4       76.04       82.28      3.54 o 
  10   0   4       45.69       51.57      4.61 o 
  12   0   4      323.24      310.90     10.57 o 
  14   0   4        1.97        3.85      3.37 o 
  16   0   4      840.17      818.97     29.05 o 
  18   0   4      154.17      135.13      8.63 o 
  20   0   4       19.28       44.85      5.50 o 
  22   0   4      357.79      395.50     11.75 o 
 -23   1   4        0.31        0.62      2.82 o 
 -21   1   4       18.63       17.48      3.62 o 
 -19   1   4       14.92       12.85      2.68 o 
 -17   1   4      105.35       98.97      4.47 o 
 -15   1   4      769.99      721.39     13.36 o 
 -13   1   4      214.05      175.09      4.40 o 
 -11   1   4       12.61       11.65      2.09 o 
  -9   1   4       13.07       13.66      1.10 o 
  -7   1   4       36.56       37.36      2.28 o 
  -5   1   4        1.56        2.36      0.94 o 
  -3   1   4        3.74        1.99      0.98 o 
  -1   1   4      585.11      574.98      7.78 o 
   1   1   4       14.06       17.78      1.23 o 
   3   1   4        2.21        2.37      0.70 o 
   5   1   4      109.20      100.82      2.28 o 
   7   1   4       93.79      105.22      4.21 o 
   9   1   4       78.30       77.48      3.53 o 
  11   1   4     1495.92     1426.29     21.16 o 
  13   1   4     1049.29     1015.68     16.58 o 
  15   1   4       86.78       76.72      4.41 o 
  17   1   4       26.42       21.61      2.40 o 
  19   1   4       52.90       42.82      5.13 o 
  21   1   4      185.15      195.70      6.21 o 
 -22   2   4       13.06       13.48      3.10 o 
 -20   2   4       18.08       22.27      3.07 o 
 -18   2   4       61.16       72.86      4.67 o 
 -16   2   4       44.46       39.95      3.95 o 
 -14   2   4      116.71      108.32      5.13 o 
 -12   2   4        0.85        0.77      1.42 o 
 -10   2   4        1.89       -0.76      1.36 o 
  -8   2   4      289.46      262.66     10.44 o 
  -6   2   4     1500.44     1477.56     20.79 o 
  -4   2   4        0.41        1.09      1.08 o 
  -2   2   4        3.67        3.74      1.04 o 
   0   2   4       16.06       25.89      2.13 o 
   2   2   4      199.90      219.93      4.53 o 
   4   2   4        8.79       13.78      1.34 o 
   6   2   4        0.96        3.29      1.04 o 
   8   2   4       16.41       10.20      1.48 o 
  10   2   4        0.96        3.41      1.18 o 
  12   2   4      616.99      608.90      9.96 o 
  14   2   4       76.78       78.19      3.94 o 
  16   2   4      240.75      261.94      6.50 o 
  18   2   4        3.92        5.84      1.86 o 
  20   2   4      143.45      164.98      8.09 o 
 -21   3   4       18.36       17.38      3.02 o 
 -19   3   4       35.54       29.01      3.32 o 
 -17   3   4        4.02        3.83      2.13 o 
 -15   3   4      179.53      164.39     10.33 o 
 -13   3   4      566.38      545.19     12.75 o 
 -11   3   4      256.81      235.10      7.48 o 
  -9   3   4      173.12      162.09      6.10 o 
  -7   3   4      441.50      432.30      8.46 o 
  -5   3   4      254.81      242.50      5.06 o 
  -3   3   4      152.82      135.92      4.12 o 
  -1   3   4       60.44       59.35      2.85 o 
   1   3   4       23.15       24.43      1.74 o 
   3   3   4       18.65       25.27      2.09 o 
   5   3   4       36.91       37.86      2.61 o 
   7   3   4       83.72       91.38      3.72 o 
   9   3   4      148.76      147.36      5.34 o 
  11   3   4      572.79      566.58      8.83 o 
  13   3   4     1201.62     1216.34     15.63 o 
  15   3   4        0.49        0.18      1.41 o 
  17   3   4       12.47       10.08      3.47 o 
  19   3   4        0.90        1.31      2.57 o 
 -20   4   4       16.10       15.85      3.34 o 
 -18   4   4       20.12       11.64      4.36 o 
 -16   4   4       25.50       16.40      3.20 o 
 -14   4   4       52.22       52.87      4.68 o 
 -12   4   4        0.31        0.77      1.85 o 
 -10   4   4        8.78        8.08      2.21 o 
  -8   4   4      136.69      129.43      7.48 o 
  -6   4   4      644.97      605.63     13.41 o 
  -4   4   4        8.77        6.75      1.36 o 
  -2   4   4        1.15        1.18      1.61 o 
   0   4   4        1.77        0.90      1.24 o 
   2   4   4      140.50      141.73      5.38 o 
   4   4   4        5.03        8.95      1.58 o 
   6   4   4        0.03        0.64      1.39 o 
   8   4   4        5.62        2.36      1.38 o 
  10   4   4        0.17        0.12      1.35 o 
  12   4   4      306.47      313.45      7.13 o 
  14   4   4       32.34       30.81      3.27 o 
  16   4   4      130.51      151.59      8.06 o 
  18   4   4        5.74        5.53      3.03 o 
 -17   5   4       30.59       22.92      4.68 o 
 -15   5   4      264.30      260.85     11.07 o 
 -13   5   4       51.65       51.60      9.38 o 
 -11   5   4        0.07       -0.52      1.96 o 
  -9   5   4        3.14        2.19      2.56 o 
  -7   5   4        4.32        2.47      2.47 o 
  -5   5   4        0.01       -1.70      1.70 o 
  -3   5   4        1.58        1.14      1.71 o 
  -1   5   4      130.82      131.30      4.70 o 
   1   5   4       12.53        9.75      2.16 o 
   3   5   4        0.68        0.43      1.67 o 
   5   5   4        5.39        4.66      2.97 o 
   7   5   4       14.99       11.84      2.57 o 
   9   5   4       30.40       31.79      2.73 o 
  11   5   4      462.95      467.68     10.42 o 
  13   5   4      313.78      330.72      8.77 o 
  15   5   4       32.28       35.58      3.80 o 
  17   5   4       13.49       20.71      4.55 o 
 -14   6   4        1.02        6.06      3.06 o 
 -12   6   4       44.52       47.68      4.94 o 
 -10   6   4       24.14       28.71      4.02 o 
  -8   6   4        0.91        2.08      2.26 o 
  -6   6   4       66.01       60.66      5.18 o 
  -4   6   4      120.95      114.62      9.05 o 
  -2   6   4       30.35       22.66      9.68 o 
   0   6   4       10.85       10.53      5.05 o 
   2   6   4      126.93      120.98      6.09 o 
   4   6   4        0.44       -0.79      2.10 o 
   6   6   4        0.01       -1.31      2.04 o 
   8   6   4        8.11        4.46      2.60 o 
  10   6   4        9.12        9.94      3.79 o 
  12   6   4       49.59       55.97      6.47 o 
  14   6   4        1.49        3.14      2.90 o 
 -11   7   4        0.29       -1.01      2.75 o 
  -9   7   4        0.23       -1.41      3.34 o 
  -7   7   4        2.59        3.06      3.34 o 
  -5   7   4        1.62        2.32      3.54 o 
  -3   7   4        0.00        0.42      2.98 o 
  -1   7   4       35.32       25.69      4.85 o 
   1   7   4       16.14       10.11      5.05 o 
   3   7   4        0.10       -0.84      4.63 o 
   5   7   4        1.77        1.05      2.98 o 
   7   7   4       11.61        8.61      3.64 o 
   9   7   4       24.28       22.64      4.76 o 
 -20   0   5        2.23       14.74      5.47 o 
 -18   0   5        0.34        1.13      2.82 o 
 -16   0   5       30.84       32.51     10.32 o 
 -14   0   5       88.14       77.53      6.69 o 
 -12   0   5        2.65        7.16      2.98 o 
 -10   0   5        3.02        4.60      2.22 o 
  -8   0   5      180.30      164.62      5.45 o 
  -6   0   5     2911.56     2810.69     53.41 o 
  -4   0   5     2475.06     2391.25     45.83 o 
  -2   0   5       32.60       32.60      3.41 o 
   0   0   5      115.07      112.70      4.19 o 
   2   0   5      218.78      227.59      5.53 o 
   4   0   5       55.19       53.42      2.82 o 
   6   0   5      149.21      143.60      6.85 o 
   8   0   5      226.81      205.00      8.48 o 
  10   0   5       23.42       29.23      4.01 o 
  12   0   5        0.20        1.26      2.11 o 
  14   0   5        2.07        3.56      2.63 o 
  16   0   5        3.70        5.75      3.37 o 
  18   0   5        0.04        1.68      2.63 o 
  20   0   5      130.32      148.23     27.58 o 
 -21   1   5      131.97      140.72     10.70 o 
 -19   1   5        0.07       -2.21      2.21 o 
 -17   1   5       13.97       22.58      3.39 o 
 -15   1   5      204.70      174.71      7.21 o 
 -13   1   5      737.80      636.54     10.86 o 
 -11   1   5       62.59       59.42      3.26 o 
  -9   1   5       52.25       51.36      2.95 o 
  -7   1   5       89.04       96.06      4.33 o 
  -5   1   5       30.46       27.25      3.00 o 
  -3   1   5       34.16       35.71      2.07 o 
  -1   1   5       73.70       81.13      3.02 o 
   1   1   5        0.00        0.56      0.86 o 
   3   1   5      119.47      100.09      2.59 o 
   5   1   5      222.62      179.13      4.31 o 
   7   1   5      197.22      211.67      5.74 o 
   9   1   5        0.75        1.80      1.45 o 
  11   1   5       25.41       24.41      2.67 o 
  13   1   5       45.89       52.68      6.58 o 
  15   1   5       21.44       16.35      2.51 o 
  17   1   5        0.95       -0.85      1.62 o 
  19   1   5        0.94       -1.04      1.75 o 
 -20   2   5        9.52       13.76      3.39 o 
 -18   2   5        0.49       -0.41      2.26 o 
 -16   2   5        9.98       13.26      2.16 o 
 -14   2   5       18.36       22.49      4.31 o 
 -12   2   5       65.83       74.06     12.20 o 
 -10   2   5      108.12      110.54      8.29 o 
  -8   2   5        0.02        0.49      1.14 o 
  -6   2   5     1106.92     1075.99     14.90 o 
  -4   2   5     3636.83     3566.36     41.13 o 
  -2   2   5      106.53      105.74      3.49 o 
   0   2   5       25.36       23.81      2.30 o 
   2   2   5        0.35        1.75      1.00 o 
   4   2   5       16.46       16.61      2.49 o 
   6   2   5       14.59       12.35      1.73 o 
   8   2   5       79.93       73.21      4.02 o 
  10   2   5       34.38       35.59      3.20 o 
  12   2   5        0.06        0.72      1.39 o 
  14   2   5       21.48       23.90      2.57 o 
  16   2   5       43.21       38.42      3.26 o 
  18   2   5       37.45       29.03      3.83 o 
 -19   3   5        4.97        5.54      2.54 o 
 -17   3   5        9.71       13.44      2.77 o 
 -15   3   5      218.59      190.10      7.65 o 
 -13   3   5      299.14      261.99      8.60 o 
 -11   3   5        0.38       -1.19      1.58 o 
  -9   3   5      249.38      232.79      8.55 o 
  -7   3   5       37.37       30.98      2.77 o 
  -5   3   5      320.12      321.21      6.54 o 
  -3   3   5      361.49      355.04      7.80 o 
  -1   3   5       68.75       74.67      3.98 o 
   1   3   5      146.90      136.78      4.72 o 
   3   3   5      258.90      247.12      7.45 o 
   5   3   5       50.63       45.94      3.28 o 
   7   3   5       37.01       28.22      2.40 o 
   9   3   5        3.33        2.67      1.59 o 
  11   3   5       31.72       28.11      3.57 o 
  13   3   5       15.98       14.22      2.23 o 
  15   3   5       54.47       57.75      3.81 o 
  17   3   5       29.27       21.33      3.08 o 
 -18   4   5        1.50        0.53      2.42 o 
 -16   4   5        9.41        8.84      3.20 o 
 -14   4   5       16.30       10.73      2.86 o 
 -12   4   5       24.25       24.13      3.46 o 
 -10   4   5       40.56       42.62      4.18 o 
  -8   4   5        0.02        1.17      2.02 o 
  -6   4   5      551.09      534.84     12.84 o 
  -4   4   5     1944.00     1953.96     24.79 o 
  -2   4   5       39.23       39.17      3.04 o 
   0   4   5        8.68        7.57      1.88 o 
   2   4   5        0.33       -0.69      1.61 o 
   4   4   5        3.50        1.76      1.77 o 
   6   4   5       17.43       13.82      3.16 o 
   8   4   5       44.70       37.37      3.59 o 
  10   4   5       13.15       16.78      2.23 o 
  12   4   5        0.36       -1.07      1.60 o 
  14   4   5       10.18       12.79      2.58 o 
  16   4   5       18.72       27.43      4.12 o 
 -15   5   5       64.52       59.25      5.51 o 
 -13   5   5      263.33      275.95     11.15 o 
 -11   5   5       38.45       36.80      4.19 o 
  -9   5   5        3.50       -1.05      2.23 o 
  -7   5   5       21.29       16.85      3.14 o 
  -5   5   5        1.67        2.49      2.21 o 
  -3   5   5        5.80        3.01      2.21 o 
  -1   5   5       10.41       10.86      2.50 o 
   1   5   5        0.10       -1.04      1.77 o 
   3   5   5       11.51       10.73      2.59 o 
   5   5   5      118.65      119.10      7.95 o 
   7   5   5       34.62       35.59      3.94 o 
   9   5   5        1.32        0.88      1.92 o 
  11   5   5       20.09       12.08      3.24 o 
  13   5   5       30.17       25.22      4.56 o 
 -12   6   5        0.27       -1.41      2.50 o 
 -10   6   5        1.23        1.22      2.59 o 
  -8   6   5       25.91       29.67      6.40 o 
  -6   6   5      458.42      489.16     13.60 o 
  -4   6   5      400.79      384.85     19.37 o 
  -2   6   5       18.89       11.79      5.47 o 
   0   6   5       22.48       25.68      7.16 o 
   2   6   5       21.16       19.37      5.89 o 
   4   6   5       12.60       11.47      3.15 o 
   6   6   5       36.82       32.25      4.11 o 
   8   6   5       30.59       30.86      4.20 o 
  10   6   5        0.69        1.42      2.81 o 
  -5   7   5        1.77        0.49      3.41 o 
  -3   7   5        4.57        8.42      6.32 o 
  -1   7   5        0.99       -2.53      4.21 o 
   1   7   5        0.74        0.42      5.47 o 
   3   7   5        3.65        1.26      5.47 o 
 -18   0   6       20.87       22.09      4.91 o 
 -16   0   6       23.06       12.60      3.84 o 
 -14   0   6       16.59        4.15      6.32 o 
 -12   0   6       42.38       37.64      5.20 o 
 -10   0   6       31.63       19.68      5.68 o 
  -8   0   6        4.94        1.68      2.38 o 
  -6   0   6      269.10      283.80     10.74 o 
  -4   0   6     1745.37     1678.26     34.82 o 
  -2   0   6        8.73       10.11      2.68 o 
   0   0   6       34.25       34.85      2.87 o 
   2   0   6        0.03       -0.74      1.37 o 
   4   0   6       25.00       22.32      3.71 o 
   6   0   6       48.91       49.22      5.20 o 
   8   0   6      332.76      295.35     11.16 o 
  10   0   6      103.94      109.79      8.02 o 
  12   0   6       76.97       76.03      6.85 o 
  14   0   6      142.03      180.67      9.22 o 
  16   0   6      186.76      182.87     10.31 o 
 -19   1   6       13.07       21.86      4.05 o 
 -17   1   6       40.91       54.99      8.69 o 
 -15   1   6       23.96       19.99      3.48 o 
 -13   1   6       20.08       13.51      2.60 o 
 -11   1   6        1.67       -1.57      1.57 o 
  -9   1   6        0.58       -1.45      1.49 o 
  -7   1   6      205.66      194.81      6.08 o 
  -5   1   6        0.77       -0.88      1.27 o 
  -3   1   6      188.10      182.97      6.25 o 
  -1   1   6      306.36      313.43      5.92 o 
   1   1   6        0.04       -0.81      1.41 o 
   3   1   6      282.80      245.18      5.38 o 
   5   1   6      331.82      267.93      7.31 o 
   7   1   6        1.28        1.04      1.57 o 
   9   1   6       28.23       18.41      2.76 o 
  11   1   6      152.00      144.82      8.75 o 
  13   1   6       21.49       21.46      2.92 o 
  15   1   6        1.95        9.61      2.26 o 
  17   1   6       12.03       10.90      2.44 o 
 -18   2   6       73.37       90.62      6.87 o 
 -16   2   6        1.53        1.44      2.32 o 
 -14   2   6       21.24       24.71      3.80 o 
 -12   2   6       19.12       18.92      2.75 o 
 -10   2   6        4.32        3.49      1.78 o 
  -8   2   6        8.98       16.05      2.09 o 
  -6   2   6      509.92      509.43     10.44 o 
  -4   2   6      806.43      794.68     15.86 o 
  -2   2   6       64.54       75.42      3.71 o 
   0   2   6      286.66      291.74      7.31 o 
   2   2   6      164.04      176.55      5.63 o 
   4   2   6       47.90       54.80      4.09 o 
   6   2   6      259.74      250.58      8.26 o 
   8   2   6       68.81       76.63      4.77 o 
  10   2   6       11.29       10.79      2.35 o 
  12   2   6       22.27       23.82      2.75 o 
  14   2   6      147.03      165.72      6.41 o 
  16   2   6      157.63      151.58     11.37 o 
 -17   3   6       79.82      111.30      7.61 o 
 -15   3   6       50.90       57.68      8.27 o 
 -13   3   6       10.39        6.87      2.80 o 
 -11   3   6        1.67       -0.08      1.83 o 
  -9   3   6       10.24        6.52      2.03 o 
  -7   3   6       34.18       32.32      3.11 o 
  -5   3   6       67.87       66.81      4.17 o 
  -3   3   6        1.66        0.15      1.26 o 
  -1   3   6      591.30      611.76     11.87 o 
   1   3   6      124.90      127.70      5.06 o 
   3   3   6        5.76        4.35      2.19 o 
   5   3   6      617.20      596.35     12.10 o 
   7   3   6       39.99       49.22      4.51 o 
   9   3   6        0.71        1.36      2.46 o 
  11   3   6       37.30       39.53      3.63 o 
  13   3   6        5.96        5.50      2.18 o 
  15   3   6        2.34        5.61      2.21 o 
 -14   4   6       15.85       13.78      3.45 o 
 -12   4   6       10.20        8.06      3.07 o 
 -10   4   6        7.11        9.88      2.78 o 
  -8   4   6        0.52       -0.84      2.19 o 
  -6   4   6      276.64      281.17      9.29 o 
  -4   4   6      479.82      504.44     22.74 o 
  -2   4   6       34.43       27.62      2.93 o 
   0   4   6      142.26      132.65      5.67 o 
   2   4   6      100.01      113.60      6.46 o 
   4   4   6       24.37       19.29      3.14 o 
   6   4   6      136.57      129.19      7.66 o 
   8   4   6       38.11       46.65      3.99 o 
  10   4   6        7.31       10.17      2.99 o 
  12   4   6       17.72       22.57      5.32 o 
 -11   5   6        0.13        2.94      2.75 o 
  -9   5   6        3.27        0.16      2.54 o 
  -7   5   6       83.81       82.58      9.72 o 
  -5   5   6        1.40        3.55      3.12 o 
  -3   5   6       70.31       55.79      6.74 o 
  -1   5   6       53.64       51.37      8.84 o 
   1   5   6        0.03       -0.06      2.21 o 
   3   5   6       75.41       84.75      5.89 o 
   5   5   6      110.04      102.41      7.42 o 
   7   5   6        3.27        6.26      2.35 o 
   9   5   6       14.14       12.97      2.91 o 
  -6   6   6       53.02       45.46      5.13 o 
  -4   6   6      357.70      422.75     23.16 o 
  -2   6   6        1.10        4.21      5.47 o 
   0   6   6        1.48        7.58      5.05 o 
   2   6   6        0.27       -3.79      3.79 o 
   4   6   6        6.90        1.68      5.05 o 
 -14   0   7       75.12      109.03      8.92 o 
 -12   0   7       56.75       84.32     21.05 o 
 -10   0   7        3.48        3.57      3.12 o 
  -8   0   7       57.36       67.03      6.53 o 
  -6   0   7       18.19       23.79      4.17 o 
  -4   0   7        0.59        1.81      2.52 o 
  -2   0   7      139.52      141.70      8.68 o 
   0   0   7       40.89       46.32      8.00 o 
   2   0   7       66.91       76.13      6.85 o 
   4   0   7        0.13        1.08      3.58 o 
   6   0   7       62.09       41.68      7.79 o 
   8   0   7       91.53       79.37      7.29 o 
  10   0   7        0.64       -2.22      2.22 o 
  12   0   7       11.19        7.89      3.23 o 
 -15   1   7        0.47        2.81      2.83 o 
 -13   1   7       11.66       19.18      3.87 o 
 -11   1   7       58.55       74.45      7.17 o 
  -9   1   7        5.18        5.96      2.26 o 
  -7   1   7        9.19        7.16      2.05 o 
  -5   1   7        0.56       -0.71      1.52 o 
  -3   1   7      104.02      120.56      4.95 o 
  -1   1   7        0.87       -1.30      1.85 o 
   1   1   7       17.08       15.91      2.95 o 
   3   1   7        5.96        1.12      2.19 o 
   5   1   7       54.16       43.82      3.78 o 
   7   1   7       47.95       46.91      3.99 o 
   9   1   7       47.84       41.75      3.84 o 
  11   1   7       23.59       31.34      3.66 o 
 -14   2   7        7.62        7.58      3.16 o 
 -12   2   7      117.91      174.05      8.63 o 
 -10   2   7       12.99       12.23      3.22 o 
  -8   2   7       42.62       43.34      3.77 o 
  -6   2   7       30.39       34.77      5.36 o 
  -4   2   7       24.82       28.41      3.82 o 
  -2   2   7       26.57       26.02      2.98 o 
   0   2   7        1.78        3.56      1.88 o 
   2   2   7        0.13        0.61      1.60 o 
   4   2   7       74.90       66.91      5.34 o 
   6   2   7        2.13        4.78      2.59 o 
   8   2   7      277.15      251.35     19.79 o 
  10   2   7       41.47       42.83      4.15 o 
  12   2   7        8.57       12.11      2.88 o 
 -11   3   7       97.57      133.00     11.50 o 
  -9   3   7        9.34        9.95      3.03 o 
  -7   3   7        8.44        5.08      2.54 o 
  -5   3   7        4.03        5.01      2.54 o 
  -3   3   7       12.37       16.57      2.73 o 
  -1   3   7       25.09       33.54      3.46 o 
   1   3   7        8.67        6.93      2.29 o 
   3   3   7       92.71       87.30      5.28 o 
   5   3   7        2.90        1.71      2.32 o 
   7   3   7      188.13      209.96     10.42 o 
   9   3   7      145.95      142.29      9.97 o 
  -8   4   7       25.17       25.58      5.04 o 
  -6   4   7        6.19        4.42      3.28 o 
  -4   4   7       15.81       15.90      4.31 o 
  -2   4   7       22.54       20.56      4.63 o 
   0   4   7        0.38       -0.89      2.05 o 
   2   4   7        0.22       -0.41      2.34 o 
   4   4   7       37.55       34.47      4.34 o 
   6   4   7        1.19        1.89      2.35 o 
  -8   0   8       17.00       20.88      4.47 o 
  -6   0   8       28.78       39.83      7.50 o 
  -4   0   8       41.91       53.48      9.26 o 
  -2   0   8      118.76      161.69     15.16 o 
   0   0   8       79.03       86.74     11.37 o 
   2   0   8        5.07        3.79      4.63 o 
   4   0   8        1.99        2.11      3.28 o 
   6   0   8      218.90      242.22     17.47 o 
  -7   1   8        0.34       -1.29      1.87 o 
  -5   1   8       28.97       34.58      6.27 o 
  -3   1   8       96.90      120.69     17.47 o 
  -1   1   8      143.56      188.61     10.72 o 
   1   1   8       23.06       24.68      4.76 o 
   3   1   8       28.41       45.12      7.86 o 
   5   1   8        2.89        5.89      2.78 o 
  -6   2   8       54.77       86.08      6.40 o 
  -4   2   8       49.92       62.55      8.08 o 
  -2   2   8      116.27      147.32      8.42 o 
   0   2   8       31.24       32.10      4.36 o 
   2   2   8        2.98        1.54      2.50 o 
                                                 
